# Supplementary material for: ﻿Morphological and phylogenetic analyses reveal a new genus and two new species of Hymenochaetales (Basidiomycota) from southeast China
Source: MycoKeys. 2026 Jan 6;127:25–46. doi: 10.3897/mycokeys.127.171179 (PMC12800780; doi:10.3897/mycokeys.127.171179)
Supplement: XML Treatment for Spongoides [file mycokeys.127.171179-treatment1.xml]

<!DOCTYPE tp:taxon-treatment
  PUBLIC "-//TaxonX//DTD Taxonomic Treatment Publishing DTD v0 20100105//EN" "tax-treatment-NSO.dtd">
<tp:taxon-treatment xmlns:tp="http://www.plazi.org/taxpub"><tp:treatment-meta><kwd-group><label>Taxon classification</label><kwd>
                <named-content content-type="kingdom">Fungi</named-content>
              </kwd><kwd>
                <named-content content-type="order">Hymenochaetales</named-content>
              </kwd><kwd>
                <named-content content-type="family">Rickenellaceae</named-content>
              </kwd></kwd-group><mixed-citation publication-type="journal"><person-group><name><surname>Zhang</surname><given-names>Qiu-Yue</given-names></name><name><surname>Huang</surname><given-names>Jin-Hua</given-names></name><name><surname>Ren</surname><given-names>Jian-Ling</given-names></name><name><surname>Zhu</surname><given-names>Li-Hua</given-names></name><name><surname>Huang</surname><given-names>Lin</given-names></name></person-group><article-title>﻿Morphological and phylogenetic analyses reveal a new genus and two new species of <tp:taxon-name><tp:taxon-name-part taxon-name-part-type="order">Hymenochaetales</tp:taxon-name-part></tp:taxon-name> (<tp:taxon-name><tp:taxon-name-part taxon-name-part-type="phylum">Basidiomycota</tp:taxon-name-part></tp:taxon-name>) from southeast China</article-title><source>MycoKeys</source><day>06</day><month>01</month><year>2026</year><volume>127</volume><fpage>25</fpage><lpage>46</lpage><pub-id pub-id-type="doi">10.3897/mycokeys.127.171179</pub-id></mixed-citation></tp:treatment-meta><tp:nomenclature><label>﻿</label><tp:taxon-name><object-id xmlns:xlink="http://www.w3.org/1999/xlink" content-type="arpha" xlink:type="simple">BD736A62-D064-50EA-A50C-9EBC1440D42F</object-id>
              <tp:taxon-name-part taxon-name-part-type="genus" reg="Spongoides">Spongoides</tp:taxon-name-part>
              <object-id xmlns:xlink="http://www.w3.org/1999/xlink" content-type="mycobank" xlink:type="simple">861199</object-id>
            </tp:taxon-name><tp:taxon-authority>Q.Y. Zhang</tp:taxon-authority><tp:taxon-status xmlns:xlink="http://www.w3.org/1999/xlink" xlink:type="simple">gen. nov.</tp:taxon-status></tp:nomenclature><tp:treatment-sec sec-type="etymology" id="SECID0EQPBK"><title>Etymology.</title><p>
              Spongoides (Lat.): derived from the Latin spongos (sponge) and the suffix-eides (resembling), referring to the spongy texture of the basidiomata.</p></tp:treatment-sec><tp:treatment-sec sec-type="type species" id="SECID0E3PBK"><title>Type species.</title><p><italic><tp:taxon-name><tp:taxon-name-part taxon-name-part-type="genus" reg="Spongoides">Spongoides</tp:taxon-name-part> <tp:taxon-name-part taxon-name-part-type="species" reg="fissurata">fissurata</tp:taxon-name-part></tp:taxon-name></italic> Q.Y. Zhang, sp. nov.</p></tp:treatment-sec><tp:treatment-sec sec-type="description" id="SECID0ENQBK"><title>Description.</title><p>Basidiomata annual, resupinate, effused, closely adnate, inseparable from substrate, thick, spongy. Hymenophore smooth, with wrinkles or cracks, white to cream; margin thinning out or abrupt, adnate. Hyphal system monomitic; generative hyphae clamped, colorless, thin walled, frequently branched, septate. Hymenium two kinds of cystidia, tapering or bottled, colorless, thin-walled. Basidia cylindrical, with a basal clamp connection and four sterigmata, filled with refractive oil-like matter. Basidiospores cylindrical or ellipsoid with an apiculus, colorless, thin-walled, smooth, <abbrev xmlns:xlink="http://www.w3.org/1999/xlink" xlink:title="Melzer’s Reagent" id="ABBRID0ETQBK" xlink:type="simple">IKI</abbrev>–, <abbrev xmlns:xlink="http://www.w3.org/1999/xlink" xlink:title="Cotton Blue" id="ABBRID0EXQBK" xlink:type="simple">CB</abbrev>–, with oily contents.</p></tp:treatment-sec><tp:treatment-sec sec-type="notes" id="SECID0E2QBK"><title>Notes.</title><p>Building upon the well-established taxonomic framework of <tp:taxon-name><tp:taxon-name-part taxon-name-part-type="order">Hymenochaetales</tp:taxon-name-part></tp:taxon-name> (<xref ref-type="bibr" rid="B25">Liu et al. 2024</xref>; <xref ref-type="bibr" rid="B27">Ma et al. 2025</xref>), our phylogeny confirms that <italic><tp:taxon-name><tp:taxon-name-part taxon-name-part-type="genus" reg="Spongoides">Spongoides</tp:taxon-name-part></tp:taxon-name></italic> belongs to the order but is distinct from all known families and genera (Fig. <xref ref-type="fig" rid="F1">1</xref>). The family position of this genus needs to be further clarified. <italic><tp:taxon-name><tp:taxon-name-part taxon-name-part-type="genus" reg="Spongoides">Spongoides</tp:taxon-name-part></tp:taxon-name></italic> seems to be morphologically related to members of <tp:taxon-name><tp:taxon-name-part taxon-name-part-type="family">Schizocorticiaceae</tp:taxon-name-part></tp:taxon-name> L.W. Zhou &amp; Xue W. Wang; however, <italic><tp:taxon-name><tp:taxon-name-part taxon-name-part-type="genus" reg="Spongoides">Spongoides</tp:taxon-name-part></tp:taxon-name></italic> is distinct by the spongy basidiomata and the absence of tubular with obtuse apex leptocystidia. Given the phylogenetic distance and absence of key morphological characteristics possessed by the other genera in <tp:taxon-name><tp:taxon-name-part taxon-name-part-type="order">Hymenochaetales</tp:taxon-name-part></tp:taxon-name>, we propose the establishment of <italic><tp:taxon-name><tp:taxon-name-part taxon-name-part-type="genus" reg="Spongoides">Spongoides</tp:taxon-name-part></tp:taxon-name></italic> as a novel genus within incertae sedis of <tp:taxon-name><tp:taxon-name-part taxon-name-part-type="order">Hymenochaetales</tp:taxon-name-part></tp:taxon-name>, with <italic><tp:taxon-name><tp:taxon-name-part taxon-name-part-type="genus" reg="Spongoides">Spongoides</tp:taxon-name-part> <tp:taxon-name-part taxon-name-part-type="species" reg="fissurata">fissurata</tp:taxon-name-part></tp:taxon-name></italic> as its generic type.</p></tp:treatment-sec><tp:treatment-sec><!--Section generated to contain objects referenced in tp:taxon-treatment.--><fig id="F1" position="float" orientation="portrait"><object-id xmlns:xlink="http://www.w3.org/1999/xlink" content-type="doi" xlink:type="simple">10.3897/mycokeys.127.171179.figure1</object-id><object-id xmlns:xlink="http://www.w3.org/1999/xlink" content-type="arpha" xlink:type="simple">8524FB60-9285-5960-A862-F3FF8629922A</object-id><label>Figure 1.</label><caption><p>Maximum Likelihood (<abbrev xmlns:xlink="http://www.w3.org/1999/xlink" xlink:title="Maximum Likelihood" id="ABBRID0EYJBK" xlink:type="simple">ML</abbrev>) tree illustrating the phylogeny of the order <tp:taxon-name><tp:taxon-name-part taxon-name-part-type="order">Hymenochaetales</tp:taxon-name-part></tp:taxon-name>, based on a combined ITS + nrLSU + <abbrev xmlns:xlink="http://www.w3.org/1999/xlink" xlink:title="nuclear ribosomal small subunit" id="ABBRID0EBKBK" xlink:type="simple">nrSSU</abbrev> + <abbrev xmlns:xlink="http://www.w3.org/1999/xlink" xlink:title="mitochondrial small subunit" id="ABBRID0EFKBK" xlink:type="simple">mtSSU</abbrev> dataset. Branches are labelled with parsimony bootstrap values (<abbrev xmlns:xlink="http://www.w3.org/1999/xlink" xlink:title="Maximum Likelihood" id="ABBRID0EJKBK" xlink:type="simple">ML</abbrev>) higher than 50% and Bayesian Posterior Probabilities (BPPs) more than 0.70.</p></caption><graphic xmlns:xlink="http://www.w3.org/1999/xlink" xlink:href="mycokeys-127-025-g001.jpg" position="float" orientation="portrait" xlink:type="simple" id="oo_1506499.jpg"><uri content-type="original_file" xlink:type="simple">https://binary.pensoft.net/fig/1506499</uri></graphic></fig></tp:treatment-sec><ref-list><ref id="B25"><mixed-citation xmlns:xlink="http://www.w3.org/1999/xlink" xlink:type="simple"><person-group><name name-style="western"><surname>Liu</surname><given-names>SL</given-names></name><name name-style="western"><surname>Wang</surname><given-names>XW</given-names></name><name name-style="western"><surname>Li</surname><given-names>GJ</given-names></name></person-group> (<year>2024</year>) <article-title>Fungal diversity notes 1717–1817: Taxonomic and phylogenetic contributions on genera and species of fungal taxa.</article-title><source>Fungal Diversity</source><volume>124</volume>(<issue>1</issue>): <fpage>1</fpage>–<lpage>216</lpage>. <ext-link xlink:href="10.1007/s13225-023-00529-0" ext-link-type="doi" xlink:type="simple">https://doi.org/10.1007/s13225-023-00529-0</ext-link></mixed-citation></ref><ref id="B27"><mixed-citation xmlns:xlink="http://www.w3.org/1999/xlink" xlink:type="simple"><person-group><name name-style="western"><surname>Ma</surname><given-names>JX</given-names></name><name name-style="western"><surname>Zhang</surname><given-names>YZ</given-names></name><name name-style="western"><surname>Liang</surname><given-names>JQ</given-names></name><name name-style="western"><surname>Li</surname><given-names>Y</given-names></name><name name-style="western"><surname>Zhao</surname><given-names>H</given-names></name><name name-style="western"><surname>Shang</surname><given-names>ZR</given-names></name><name name-style="western"><surname>Si</surname><given-names>J</given-names></name></person-group> (<year>2025</year>) <article-title><italic><tp:taxon-name><tp:taxon-name-part taxon-name-part-type="genus">Neocotylidia</tp:taxon-name-part></tp:taxon-name></italic> gen. nov. (<tp:taxon-name><tp:taxon-name-part taxon-name-part-type="order">Hymenochaetales</tp:taxon-name-part></tp:taxon-name>, <tp:taxon-name><tp:taxon-name-part taxon-name-part-type="phylum">Basidiomycota</tp:taxon-name-part></tp:taxon-name>) segregated from <italic><tp:taxon-name><tp:taxon-name-part taxon-name-part-type="genus">Cotylidia</tp:taxon-name-part></tp:taxon-name></italic> based on morphological, phylogenetic, and ecological evidence.</article-title><source>Journal of <tp:taxon-name><tp:taxon-name-part taxon-name-part-type="kingdom">Fungi</tp:taxon-name-part></tp:taxon-name> (Basel, Switzerland)</source><volume>11</volume>(<issue>5</issue>): <fpage>390</fpage>. <ext-link xlink:href="10.3390/jof11050390" ext-link-type="doi" xlink:type="simple">https://doi.org/10.3390/jof11050390</ext-link></mixed-citation></ref></ref-list></tp:taxon-treatment>
