# Supplementary material for: ﻿Morphological and phylogenetic analyses reveal a new genus and two new species of Hymenochaetales (Basidiomycota) from southeast China
Source: MycoKeys. 2026 Jan 6;127:25–46. doi: 10.3897/mycokeys.127.171179 (PMC12800780; doi:10.3897/mycokeys.127.171179)
Supplement: XML Treatment for Spongoides fissurata [file mycokeys.127.171179-treatment2.xml]

<!DOCTYPE tp:taxon-treatment
  PUBLIC "-//TaxonX//DTD Taxonomic Treatment Publishing DTD v0 20100105//EN" "tax-treatment-NSO.dtd">
<tp:taxon-treatment xmlns:tp="http://www.plazi.org/taxpub"><tp:treatment-meta><kwd-group><label>Taxon classification</label><kwd>
                <named-content content-type="kingdom">Fungi</named-content>
              </kwd><kwd>
                <named-content content-type="order">Hymenochaetales</named-content>
              </kwd><kwd>
                <named-content content-type="family">Rickenellaceae</named-content>
              </kwd></kwd-group><mixed-citation publication-type="journal"><person-group><name><surname>Zhang</surname><given-names>Qiu-Yue</given-names></name><name><surname>Huang</surname><given-names>Jin-Hua</given-names></name><name><surname>Ren</surname><given-names>Jian-Ling</given-names></name><name><surname>Zhu</surname><given-names>Li-Hua</given-names></name><name><surname>Huang</surname><given-names>Lin</given-names></name></person-group><article-title>﻿Morphological and phylogenetic analyses reveal a new genus and two new species of <tp:taxon-name><tp:taxon-name-part taxon-name-part-type="order">Hymenochaetales</tp:taxon-name-part></tp:taxon-name> (<tp:taxon-name><tp:taxon-name-part taxon-name-part-type="phylum">Basidiomycota</tp:taxon-name-part></tp:taxon-name>) from southeast China</article-title><source>MycoKeys</source><day>06</day><month>01</month><year>2026</year><volume>127</volume><fpage>25</fpage><lpage>46</lpage><pub-id pub-id-type="doi">10.3897/mycokeys.127.171179</pub-id></mixed-citation></tp:treatment-meta><tp:nomenclature><label>﻿</label><tp:taxon-name><object-id xmlns:xlink="http://www.w3.org/1999/xlink" content-type="arpha" xlink:type="simple">153D0601-0696-56DB-9D09-99F4BB708F3D</object-id>
              <tp:taxon-name-part taxon-name-part-type="genus" reg="Spongoides">Spongoides</tp:taxon-name-part>
              <tp:taxon-name-part taxon-name-part-type="species" reg="fissurata">fissurata</tp:taxon-name-part>
              <object-id xmlns:xlink="http://www.w3.org/1999/xlink" content-type="mycobank" xlink:type="simple">861200</object-id>
            </tp:taxon-name><tp:taxon-authority>Q.Y. Zhang</tp:taxon-authority><tp:taxon-status xmlns:xlink="http://www.w3.org/1999/xlink" xlink:type="simple">sp. nov.</tp:taxon-status><xref ref-type="fig" rid="F3">Figs 3</xref><xref ref-type="fig" rid="F4">, 4</xref></tp:nomenclature><tp:treatment-sec sec-type="etymology" id="SECID0E1UBK"><title>Etymology.</title><p><italic>fissurata</italic> (Lat.): Refers to the cracking hymenial surface of the type specimens.</p></tp:treatment-sec><tp:treatment-sec sec-type="Holotype" id="SECID0EKVBK"><title>Holotype.</title><p>China • Fujian Province, Nanping, Laizhou Town, Lai Zhou Forestry Experiment Station, on living <italic><tp:taxon-name><tp:taxon-name-part taxon-name-part-type="genus" reg="Chamaecyparis">Chamaecyparis</tp:taxon-name-part> <tp:taxon-name-part taxon-name-part-type="species" reg="formosensis">formosensis</tp:taxon-name-part></tp:taxon-name></italic>, leg. Q.Y. Zhang, 20 June 2025, QYZhang 190 (<named-content xmlns:xlink="http://www.w3.org/1999/xlink" content-type="dwc:institutional_code" xlink:title="Nanjing Forestry University" xlink:href="http://grbio.org/institution/nanjing-forestry-university" xlink:type="simple">NJFC</named-content>).</p></tp:treatment-sec><tp:treatment-sec sec-type="description" id="SECID0EAWBK"><title>Description.</title><p>Basidiomata annual, resupinate, effused, closely adnate, inseparable from substrate, thick, spongy when fresh and dry, without odor or taste when fresh, up to 8 cm long, 4 cm wide, 0.5 cm thick, and with extremely thin layer. Hymenial surface smooth, with wrinkles or cracks, white to light gray when fresh and dry. margin thinning out or abrupt, adnate. Hyphal system monomitic; generative hyphae with clamp connections, thin-walled, colorless, occasionally branched, 2.5–4 μm in diameter, <abbrev xmlns:xlink="http://www.w3.org/1999/xlink" xlink:title="Melzer’s Reagent" id="ABBRID0EGWBK" xlink:type="simple">IKI</abbrev>–, <abbrev xmlns:xlink="http://www.w3.org/1999/xlink" xlink:title="Cotton Blue" id="ABBRID0EKWBK" xlink:type="simple">CB</abbrev>–, tissues unchanged in <abbrev xmlns:xlink="http://www.w3.org/1999/xlink" xlink:title="5% potassium hydroxide" id="ABBRID0EOWBK" xlink:type="simple">KOH</abbrev>. Cystidia of two types: (1) tapering cystidia, thin-walled, 30–49 × 2–4 μm; (2) bottled cystidia, with a relatively long neck, smooth, thin-walled, 23–35 × 3–7 μm. Basidia clavate, with four sterig-mata and a basal clamp connection, colorless, thin-walled, 16–25 × 6–8 μm; basidioles in shape similar to basidia, but slightly smaller. <bold>Basidiospores</bold> ellipsoid, colorless, thin-walled, <abbrev xmlns:xlink="http://www.w3.org/1999/xlink" xlink:title="Melzer’s Reagent" id="ABBRID0EUWBK" xlink:type="simple">IKI</abbrev>–, <abbrev xmlns:xlink="http://www.w3.org/1999/xlink" xlink:title="Cotton Blue" id="ABBRID0EYWBK" xlink:type="simple">CB</abbrev>–, (6.5–)7–10(–11) × 3–6.4(–7) μm, L = 8.16 μm, W = 4.05 μm, Q = 1.96–2.05 (n = 60/2).</p><fig id="F3" position="float" orientation="portrait"><object-id xmlns:xlink="http://www.w3.org/1999/xlink" content-type="doi" xlink:type="simple">10.3897/mycokeys.127.171179.figure3</object-id><object-id xmlns:xlink="http://www.w3.org/1999/xlink" content-type="arpha" xlink:type="simple">A4DED2B0-E6E8-51FC-9EAD-72C1CE4FAA15</object-id><label>Figure 3.</label><caption><p>Basidiomata of <italic><tp:taxon-name><tp:taxon-name-part taxon-name-part-type="genus" reg="Spongoides">Spongoides</tp:taxon-name-part> <tp:taxon-name-part taxon-name-part-type="species" reg="fissurata">fissurata</tp:taxon-name-part></tp:taxon-name></italic> (holotype, QY Zhang 190). Scale bars: 1 cm (<bold>A</bold>); 2 mm (<bold>B</bold>).</p></caption><graphic xmlns:xlink="http://www.w3.org/1999/xlink" xlink:href="mycokeys-127-025-g003.jpg" position="float" orientation="portrait" xlink:type="simple" id="oo_1506501.jpg"><uri content-type="original_file" xlink:type="simple">https://binary.pensoft.net/fig/1506501</uri></graphic></fig></tp:treatment-sec><tp:treatment-sec sec-type="Additional specimen (paratype) examined" id="SECID0EYXBK"><title>Additional specimen (paratype) examined.</title><p>China • Fujian Province, Nanping, Laizhou Town, Lai Zhou Forestry Experiment Station, on living <italic><tp:taxon-name><tp:taxon-name-part taxon-name-part-type="genus" reg="Chamaecyparis">Chamaecyparis</tp:taxon-name-part> <tp:taxon-name-part taxon-name-part-type="species" reg="formosensis">formosensis</tp:taxon-name-part></tp:taxon-name></italic>, leg. Q.Y. Zhang, 20 June 2025, QYZhang 194 (<named-content xmlns:xlink="http://www.w3.org/1999/xlink" content-type="dwc:institutional_code" xlink:title="Nanjing Forestry University" xlink:href="http://grbio.org/institution/nanjing-forestry-university" xlink:type="simple">NJFC</named-content>).</p><fig id="F4" position="float" orientation="portrait"><object-id xmlns:xlink="http://www.w3.org/1999/xlink" content-type="doi" xlink:type="simple">10.3897/mycokeys.127.171179.figure4</object-id><object-id xmlns:xlink="http://www.w3.org/1999/xlink" content-type="arpha" xlink:type="simple">70AC2A5D-6DFB-5099-844A-ADB78BE42032</object-id><label>Figure 4.</label><caption><p>Microscopic structures of <italic><tp:taxon-name><tp:taxon-name-part taxon-name-part-type="genus" reg="Spongoides">Spongoides</tp:taxon-name-part> <tp:taxon-name-part taxon-name-part-type="species" reg="fissurata">fissurata</tp:taxon-name-part></tp:taxon-name></italic> (holotype, QY Zhang 190). <bold>a.</bold> Basidiospores; <bold>b.</bold> Basidia and basidioles; <bold>c.</bold> Tapering cystidia; <bold>d.</bold> Bottled cystidia; <bold>e.</bold> A section of hymenium.</p></caption><graphic xmlns:xlink="http://www.w3.org/1999/xlink" xlink:href="mycokeys-127-025-g004.jpg" position="float" orientation="portrait" xlink:type="simple" id="oo_1506502.jpg"><uri content-type="original_file" xlink:type="simple">https://binary.pensoft.net/fig/1506502</uri></graphic></fig></tp:treatment-sec></tp:taxon-treatment>
