# Supplementary material for: ﻿Morphological and phylogenetic analyses reveal a new genus and two new species of Hymenochaetales (Basidiomycota) from southeast China
Source: MycoKeys. 2026 Jan 6;127:25–46. doi: 10.3897/mycokeys.127.171179 (PMC12800780; doi:10.3897/mycokeys.127.171179)
Supplement: XML Treatment for Peniophorella subalbohymenia [file mycokeys.127.171179-treatment3.xml]

<!DOCTYPE tp:taxon-treatment
  PUBLIC "-//TaxonX//DTD Taxonomic Treatment Publishing DTD v0 20100105//EN" "tax-treatment-NSO.dtd">
<tp:taxon-treatment xmlns:tp="http://www.plazi.org/taxpub"><tp:treatment-meta><kwd-group><label>Taxon classification</label><kwd>
                <named-content content-type="kingdom">Fungi</named-content>
              </kwd><kwd>
                <named-content content-type="order">Hymenochaetales</named-content>
              </kwd><kwd>
                <named-content content-type="family">Rickenellaceae</named-content>
              </kwd></kwd-group><mixed-citation publication-type="journal"><person-group><name><surname>Zhang</surname><given-names>Qiu-Yue</given-names></name><name><surname>Huang</surname><given-names>Jin-Hua</given-names></name><name><surname>Ren</surname><given-names>Jian-Ling</given-names></name><name><surname>Zhu</surname><given-names>Li-Hua</given-names></name><name><surname>Huang</surname><given-names>Lin</given-names></name></person-group><article-title>﻿Morphological and phylogenetic analyses reveal a new genus and two new species of <tp:taxon-name><tp:taxon-name-part taxon-name-part-type="order">Hymenochaetales</tp:taxon-name-part></tp:taxon-name> (<tp:taxon-name><tp:taxon-name-part taxon-name-part-type="phylum">Basidiomycota</tp:taxon-name-part></tp:taxon-name>) from southeast China</article-title><source>MycoKeys</source><day>06</day><month>01</month><year>2026</year><volume>127</volume><fpage>25</fpage><lpage>46</lpage><pub-id pub-id-type="doi">10.3897/mycokeys.127.171179</pub-id></mixed-citation></tp:treatment-meta><tp:nomenclature><label>﻿</label><tp:taxon-name><object-id xmlns:xlink="http://www.w3.org/1999/xlink" content-type="arpha" xlink:type="simple">798F176C-FCD5-5A39-A6AF-3C357912D715</object-id>
              <tp:taxon-name-part taxon-name-part-type="genus" reg="Peniophorella">Peniophorella</tp:taxon-name-part>
              <tp:taxon-name-part taxon-name-part-type="species" reg="subalbohymenia">subalbohymenia</tp:taxon-name-part>
              <object-id xmlns:xlink="http://www.w3.org/1999/xlink" content-type="mycobank" xlink:type="simple">861201</object-id>
            </tp:taxon-name><tp:taxon-authority>Q.Y. Zhang</tp:taxon-authority><tp:taxon-status xmlns:xlink="http://www.w3.org/1999/xlink" xlink:type="simple">sp. nov.</tp:taxon-status><xref ref-type="fig" rid="F5">Figs 5</xref><xref ref-type="fig" rid="F6">, 6</xref></tp:nomenclature><tp:treatment-sec sec-type="Holotype" id="SECID0EC2BK"><title>Holotype.</title><p>China • Fujian Province, Nanping, Laizhou Town, Lai Zhou Forestry Experiment Station, on fallen angiosperm branch, leg. Q.Y. Zhang, 20 June 2025, QY Zhang 141 (<named-content xmlns:xlink="http://www.w3.org/1999/xlink" content-type="dwc:institutional_code" xlink:title="Nanjing Forestry University" xlink:href="http://grbio.org/institution/nanjing-forestry-university" xlink:type="simple">NJFC</named-content>).</p></tp:treatment-sec><tp:treatment-sec sec-type="etymology" id="SECID0EN2BK"><title>Etymology.</title><p><italic>Subalbohymenia</italic> (Lat.): Refers to the morphological similarity and close phylogenetic relationship with <italic>P. albohymenia</italic>.</p></tp:treatment-sec><tp:treatment-sec sec-type="diagnosis" id="SECID0EF3BK"><title>Diagnosis.</title><p><italic><tp:taxon-name><tp:taxon-name-part taxon-name-part-type="genus" reg="Peniophorella">Peniophorella</tp:taxon-name-part> <tp:taxon-name-part taxon-name-part-type="species" reg="subalbohymenia">subalbohymenia</tp:taxon-name-part></tp:taxon-name></italic> is characterized by the membrana-ceous basidiomata with white hymenial surface, three types cystidia as stephanocyst, fusiform cystidia and lageniform cystidia, and ellipsoid basidiospores measuring 5–8 × 3.8–4.5 μm.</p><fig id="F5" position="float" orientation="portrait"><object-id xmlns:xlink="http://www.w3.org/1999/xlink" content-type="doi" xlink:type="simple">10.3897/mycokeys.127.171179.figure5</object-id><object-id xmlns:xlink="http://www.w3.org/1999/xlink" content-type="arpha" xlink:type="simple">2CE9E41E-2B86-5A74-BEB4-C44E78E6F7F1</object-id><label>Figure 5.</label><caption><p>Basidiomata of <italic><tp:taxon-name><tp:taxon-name-part taxon-name-part-type="genus" reg="Peniophorella">Peniophorella</tp:taxon-name-part> <tp:taxon-name-part taxon-name-part-type="species" reg="subalbohymenia">subalbohymenia</tp:taxon-name-part></tp:taxon-name></italic> (holotype, QY Zhang 141). Scale bars: 1 cm (<bold>A</bold>); 2 mm (<bold>B</bold>).</p></caption><graphic xmlns:xlink="http://www.w3.org/1999/xlink" xlink:href="mycokeys-127-025-g005.jpg" position="float" orientation="portrait" xlink:type="simple" id="oo_1506503.jpg"><uri content-type="original_file" xlink:type="simple">https://binary.pensoft.net/fig/1506503</uri></graphic></fig></tp:treatment-sec><tp:treatment-sec sec-type="description" id="SECID0ES4BK"><title>Description.</title><p><bold>Basidiomata</bold> annual, resupinate, adnate, membranaceous, with-out odor or taste when fresh, up to 12 cm long, 5 cm wide, and with extremely thin layer. Hymenial surface smooth, white when fresh and dry. Sterile margin distinctly, thin, white, up to 5 mm long. Hyphal system monomitic; generative hyphae with clamp connections, thin-walled, colorless, occasionally branched, 2.5–5 μm in diameter, <abbrev xmlns:xlink="http://www.w3.org/1999/xlink" xlink:title="Melzer’s Reagent" id="ABBRID0E14BK" xlink:type="simple">IKI</abbrev>–, <abbrev xmlns:xlink="http://www.w3.org/1999/xlink" xlink:title="Cotton Blue" id="ABBRID0E54BK" xlink:type="simple">CB</abbrev>–, tissues unchanged in <abbrev xmlns:xlink="http://www.w3.org/1999/xlink" xlink:title="5% potassium hydroxide" id="ABBRID0EC5BK" xlink:type="simple">KOH</abbrev>. <bold>Cystidia</bold> of four types: (1) stephanocyst, thin-walled, with a ring-like wart protrusion on the upper-middle part, 13–17 × 9–10 μm; (2) fusiform cystidia, the apical part encrusted with asteroid, smooth, thin-walled, 25–55 × 6–15 μm; (3) lageniform cystidia, thin-walled, with a relatively long neck, 30–60 × 8–10 μm. <bold>Basidia</bold> clavate, with four sterig-mata and a basal clamp connection, colorless, thin-walled, 18–25 × 6.5–8 μm; basidioles in shape similar to basidia, but slightly smaller. <bold>Basidiospores</bold> ellipsoid, colorless, thin-walled, <abbrev xmlns:xlink="http://www.w3.org/1999/xlink" xlink:title="Melzer’s Reagent" id="ABBRID0EM5BK" xlink:type="simple">IKI</abbrev>–, <abbrev xmlns:xlink="http://www.w3.org/1999/xlink" xlink:title="Cotton Blue" id="ABBRID0EQ5BK" xlink:type="simple">CB</abbrev>–, (4.8–)5–8 × (3.5–)3.8–4.5(–4.8) μm, L = 6.14 μm, W = 4.12 μm, Q = 1.45–1.53 (n = 60/2).</p><fig id="F6" position="float" orientation="portrait"><object-id xmlns:xlink="http://www.w3.org/1999/xlink" content-type="doi" xlink:type="simple">10.3897/mycokeys.127.171179.figure6</object-id><object-id xmlns:xlink="http://www.w3.org/1999/xlink" content-type="arpha" xlink:type="simple">0CDC9697-6B33-54DC-B0B2-72B82CE15345</object-id><label>Figure 6.</label><caption><p>Microscopic structures of <italic><tp:taxon-name><tp:taxon-name-part taxon-name-part-type="genus" reg="Peniophorella">Peniophorella</tp:taxon-name-part> <tp:taxon-name-part taxon-name-part-type="species" reg="subalbohymenia">subalbohymenia</tp:taxon-name-part></tp:taxon-name></italic> (holotype, QY Zhang 141). <bold>a.</bold> Basidiospores; <bold>b.</bold> Basidia and basidioles; <bold>c.</bold> Fusiform cystidia; <bold>d.</bold> Lageniform cystidia <bold>e.</bold> Stephanocyst; <bold>f.</bold> A section of hymenium.</p></caption><graphic xmlns:xlink="http://www.w3.org/1999/xlink" xlink:href="mycokeys-127-025-g006.jpg" position="float" orientation="portrait" xlink:type="simple" id="oo_1506504.jpg"><uri content-type="original_file" xlink:type="simple">https://binary.pensoft.net/fig/1506504</uri></graphic></fig></tp:treatment-sec><tp:treatment-sec sec-type="Another specimen (paratype) examined" id="SECID0EY6BK"><title>Another specimen (paratype) examined.</title><p>China • Fujian Province, Nanping, Laizhou Town, Lai Zhou Forestry Experiment Station, on fallen angiosperm branch, leg. Q.Y. Zhang, 20 June 2025, QYZhang 191 (<named-content xmlns:xlink="http://www.w3.org/1999/xlink" content-type="dwc:institutional_code" xlink:title="Nanjing Forestry University" xlink:href="http://grbio.org/institution/nanjing-forestry-university" xlink:type="simple">NJFC</named-content>).</p></tp:treatment-sec></tp:taxon-treatment>
